# Supplementary material for: Oxidized mitochondrial DNA induces gasdermin D oligomerization in systemic lupus erythematosus
Source: Nat Commun. 2023 Feb 16;14:872. doi: 10.1038/s41467-023-36522-z (PMC9935630; doi:10.1038/s41467-023-36522-z)
Supplement: Supplementary file 11 — Source Data [file 41467_2023_36522_MOESM11_ESM.xlsx]

## Sheet: Figure 1
Figure 1C					Figure 1D					Figure 1F				Figure 1G				Figure 1H				Figure 1I				Figure1J								Figure1K						Figure 1N				Figure1O
	Control	LN (Glomeruli)	LN (Tubulointerstitial)			Control	LN (Glomeruli)	LN (Tubulointerstitial)			Control	Pristane			Control	Pristane			MRL/mpj	MRL/lpr			MRL/mpj	MRL/lpr											saline	Pristane	MRL/mpj	MRL/lpr			HV	SLE
	0	15	10			0	5.64389	6.64478			1	4			0	2.45666			1	3			0	20.5468											0.137107	1.00456	0.245223	1.08008			1	3.35269
	0	13	16			0	5.47888	5.94684			1	3			0	2.94483			0	3			0	24.1582											0.154228	0.831947	0.191968	0.913344			0.615121	5.08942
	2	24	16			0.095776	6.15622	5.74466			0	6			0	2.02254			0	3			0	15.7931											0.138247	1.32075	0.119201	0.751189			0.951998	5.07294
	0	21	18			0.160929	4.6566	6.70033			1	4			0	1.54867			1	2			0	13.1912											0.267508	0.938956	0.084229	0.86132			1.32003	4.68471
	1	18	16			0	7.496	3.15241			2	4			0	1.26597			1	3			0	17.3459											0.0974688	0.79335	0.111841	1.28929			1.40881	5.11814
	3	10	17			0	2.69066	1.67005			0	3			0	2.32627			0	3			0	7.67584											0.145056	1.17637	0.103565	1.47501			1.27822	2.88841

## Sheet: Figure 2
Figure2B					Figure 2D								Figure2G
		Glomeruli	Tubulointerstitial			Ly6G+	MS4A3+			Ly6G+MS4A3+	Ly6G-MS4A3+			WT	Gsdmd-/-
	Saline	10	3			2	3		Percentage	0.888889	0.111111			8	3
		5	2			3	3							10	4
		8	4			2	2							12	5
		13	2			1	2							8	2
		8	3			2	3							6	6
		7	2			3	3							7	5
	Pristane	40	10			1	2
		35	12			3	3
		33	14			2	2
		32	13			1	2
		28	10			2	3
		31	8			3	3
						3	3
						2	2
						3	3
						2	2
						3	3
						3	3
						3	3
						4	4
					Total	48	54

## Sheet: Figure 3
Figure 3B							Figure 3D							Figure 3E						Figure 3F												Figure 3G													Figure 3H
	NS	LS	LS+DSF	PMA				NS	LS	LS+ Gsdmd-/-	PMA					LS	PMA					LS			LS+Gly			LS+Gsdmd-/-						LS			LS+Gly			LS+Gsdmd-/-							LS
	0	10.3432	2.15371	30.7802				0	5.65798	1.34554	2.34567				WT	1.93713	3.61744				4	0.954139	0.999956	1.04811	1.05696	0.943828	0.940425	0.841402	1.02339	0.766159			4	1.03049	0.961013	1.00978	0.936294	0.987454	0.797444	0.831847	0.900434	0.857569				4	1.08101	0.965714	0.957905
	0	12.3134	4.45968	25.8732				0	4.34668	2.54435	5.21093					1.65754	2.78452				8	1.38118	1.52057	1.55585	1.16553	1.1415	1.22868	1.07917	1.08057	1.19323			8	1.4485	1.29715	1.52145	1.02179	1.22283	1.17008	1.15272	1.01124	0.967013				8	1.33784	1.24254	1.31971
	0	21.2195	3.23157	23.0504				0	7.64532	3.23128	4.71299					1.50784	2.79232				12	2.37126	2.79473	2.792	2.24873	2.48724	2.57957	1.09681	1.2792	1.24247			12	2.22359	2.3945	2.68624	2.30071	2.35039	2.62969	1.33215	1.39068	1.31755				12	1.8623	2.02591	2.05955
	0	15.7786	5.95691	29.4052				0	8.98232	4.27089	7.42425					1.80354	2.66252				16	3.60864	3.30582	3.66703	2.78293	3.71082	2.81904	1.55124	1.50299	1.7208			16	4.02765	3.27483	3.29099	3.98052	3.11912	3.93136	1.59923	1.46086	1.74571				16	3.1197	2.69103	2.80794
	0	18.083	8.30468	21.4053				0	5.64729	3.7173	6.80394					1.66974	3.15076				24	6.81528	6.3775	6.90599	5.31557	4.58498	6.36545	1.87433	1.90272	2.10436			24	6.58066	7.46977	7.13897	5.706	4.79867	5.52169	1.87753	1.93904	2.05112				24	6.92857	6.0309	7.3191
	0	25.6058	3.66146	38.2384				0	6.88816	3.89952	5.37498					1.72628	2.95921
															Gsdmd-/-	0.694302	1.50567
																0.830393	1.97543
																1.21932	1.13276
																1.16317	1.88315
																1.32479	1.43271
																1.37264	1.26225
[truncated: 34 more columns]

## Sheet: Figure 4
Figure 4B													Figure 4C							Figure 4D																		Figure 4F
	Control	DMSO	DSF	GSK484	MT	Control	DMSO	DSF	GSK484	MT				Control	DMSO	DSF	GSK484	MT				Control			RNPIC			RNPIC+DSF			RNPIC+GSK484			RNPIC+MitoTEMPO						DMSO						DSF
	0	8.55411	0.174489	0.673154	1.12305	0	5.24541	0.164391	4.45749	1.54191				0.034521	0.573124	0.231452	0.461455	0.245733			2:00:00	0.715176	1.11853	1.21873	1.02266	1.22633	1.01714	1.03456	1.02231	1.21813	0.987422	1.23396	1.3472	1.09267	1.01154	1.12566			SG	5.34219	5.31445	6.17224	6.07823	8.31287	4.3425	0.451432	1.23157	1.56364	3.5163
	0	9.17146	1.05067	1.18209	1.24517	0	8.43407	1.18765	5.53846	2.32133				0.021342	0.431895	0.195311	0.457834	0.176549			4:00:00	0.88651	1.22196	1.33955	1.63411	1.52551	1.67148	1.21849	1.13484	1.22476	1.65622	2.26657	2.56329	1.11932	1.08232	1.1955			mtDNA	13.4529	15.1498	19.3459	14.1943	16.6941	15.0653	1.34758	2.15765	3.16531	4.28098
	0	7.91237	2.12746	1.18406	0.484496	0	6.33539	2.07533	4.43809	2.34737				0.087691	0.591381	0.321428	0.29285	0.213408			6:00:00	0.928578	1.35484	1.39824	2.66542	2.78736	2.88794	1.34283	1.55447	1.45283	2.33796	2.14615	2.67394	1.16419	1.44782	1.23187
	0	12.653	4.34504	3.08052	1.78634	0	10.0141	3.10103	8.29563	3.08726				0.161586	0.696941	0.278198	0.648758	0.394141			8:00:00	1.05258	1.44853	1.47876	3.45519	2.82507	3.86687	2.11792	1.76687	1.85672	3.12494	2.56539	3.13221	2.16342	1.71884	1.75794
	0	4.0102	1.6555	2.14473	4.07113	0	4.81047	2.47939	7.45129	2.68682				0.077906	0.705653	0.279104	0.511116	0.298507			10:00:00	1.15589	1.55279	1.44148	3.67326	4.11685	3.99817	2.11639	1.89104	2.33467	3.56774	3.1333	3.6734	2.33144	1.81283	2.53621
	0	5.83521	4.94791	3.42249	2.7027	0	10.2137	0.827615	8.09942	4.70662				0.16759	0.319191	0.300938	0.683348	0.411583			12:00:00	1.28543	1.66088	1.58873	4.13568	4.73346	4.11548	2.14523	2.25741	2.43148	4.11483	3.3924	3.67716	2.47313	2.03387	2.85561
[truncated: 60 more columns]

## Sheet: Figure 5
Figure 5A											Figure 5B					Figure 5C										Figure 5D					Figure 5E											Figure 5F					Figure 5G
												Con	GSDMD-N															GSDMD-N				#NAME?											Con	0.259997
												Con	0.0640661														NS	0.3417																0.327703
													0.0299726															0.2345																0.412299
													0.0473781															0.5328																0.20607
													0.0860594															0.4373																0.326535
													0.0905929															0.4814																0.274618
													0.0741956															0.6179															IFN-γ+LS	1.87072
												IFN-γ	0.0983223														LS	1.7625																1.31048
													0.0335111															1.6549																1.44248
													0.0361524															2.1143																1.4401
													0.119096															1.4683																1.05128
													0.125732															1.836																0.906219
													0.113434															1.2275															Caspase-1-/-	0.710944
												NS	0.0493047																															0.971869
													0.018512																															0.863562
													0.00260165																															0.559909
													0.129609																															0.680097
													0.112685																															0.851263
													0.109795																														Caspase-11-/-	0.837365
												LS	0.00294046																															0.701339
													0.0134933																															0.362942
													0.00339169																															0.473858
													0.123775																															0.606641
													0.118654																															0.764057
													0.117233																														Caspase-1-/-Caspase11-/-	0.217221
												IFN-γ+NS	0.0294944																															0.291565
													0.0255105																															0.323502
													0.00380232																															0.281867
													0.130859																															0.252197
													0.146733																															0.23558
													0.168135
												IFN-γ+LS	1.04725
													0.899225
													0.82487
													1.10946
													0.833299
													0.930901

## Sheet: Figure 6
Figure 6A													Figure 6B				Figure 6C												Figure 6D					Figure 6E													Figure 6F
															GSDMD-o															HV	SLE																	Control	0.047221
														WT+Saline	0.397768															0.5806	0.8384																		0.093322
															0.273135															0.4164	0.8432																		0.037622
															0.55865															0.4698	0.753																		0.071144
															0.561064															0.3217	0.9416																		0.055104
															0.141996															0.4138	0.8523																		0.062236
															0.271961															0.3759	0.7494																	MT	0.044212
														Gsdmd+/++Pristane	0.883735																																		0.073144
															1.0515																																		0.039441
															1.33604																																		0.06584
															0.835575																																		0.037602
															0.994874																																		0.049378
															0.767335																																	LS	0.544278
														Gsdmd-/-+Pristane	0.065824																																		0.575492
															0.032655																																		0.439042
															0.081022																																		0.411886
															0.017167																																		0.556276
															0.077709																																		0.49391
															0.096851																																	LS+MT	0.291345
																																																	0.373221
																																																	0.207634
																																																	0.118394
																																																	0.235425
																																																	0.372949

## Sheet: Figure 7
Figure 7A					Figure 7B										Figure 7C																					Figure 7D									Figure 7E
		mtDNA 1	mtDNA 2														Control						IFN-γ+LS						IFN-γ+LS+MT																	8-OHdG		TOMM20
	Control	0.414783	0.772717													8-OHdG	0.2522	0.2574	0.1632	0.2262	0.1248	0.2595	0.9155	0.8742	0.9411	0.862	0.7927	0.8372	0.6612	0.719	0.7506	0.6627	0.5984	0.5895												HV	SLE	HV	SLE
		0.631878	0.746959													Tomm20	0.0723	0.1298	0.2195	0.1604	0.2087	0.17716	1.3665	1.6266	1.8909	1.51473	1.7937	1.8024	0.7888	0.5897	0.5282	0.4366	0.7804	0.5304												0.130011	0.942532	0.1059	1.2139
		0.324577	0.060936																																											0.367019	0.918527	0.0983	1.0568
		0.441848	0.523515																																											0.156938	0.955807	0.0132	1.1438
		0.376233	0.66877																																											0.291343	0.861551	0.2138	1.0892
		0.444453	0.781458																																											0.185154	0.85474	0.1357	0.7861
	LPS+Nigericin	0.253143	1.32565																																											0.246339	0.960583	0.1582	0.6359
		0.377819	2.03295
		0.572249	1.65671
		0.283869	1.79802
		0.374857	1.81143
		0.477936	1.55775
	LPS+Nigericin+H2O2	7.29579	8.24402
		8.3135	9.0056
		6.31717	6.65671
		8.59716	9.17358
		8.12593	8.72564
		6.81034	7.80161
	IFN-γ+LS	9.17221	5.48796
		8.0076	2.67918
		6.2643	3.4144
		8.77489	4.66017
		7.89289	2.83351
		8.27165	4.50065

## Sheet: Figure 8
Figure 8D						Figure 8E						Figure 8F						Figure 8G						Figure 8J						Figure 8K					Figure 8L					Figure 8M					Figure 8N
	WT+Saline	GSDMD-/-+Saline	WT+Pristane	GSDMD-/-+Pristane			WT+Saline	GSDMD-/-+Saline	WT+Pristane	GSDMD-/-+Pristane			WT+Saline	GSDMD-/-+Saline	WT+Pristane	GSDMD-/-+Pristane			WT+Saline	GSDMD-/-+Saline	WT+Pristane	GSDMD-/-+Pristane			WT+Saline	GSDMD-/-+Saline	WT+Pristane	GSDMD-/-+Pristane			GSDMDfl/fl	GSDMDfl/fl+Pristane	GSDMDfl/flS100A8cre+Pristane			GSDMDfl/fl	GSDMDfl/fl+Pristane	GSDMDfl/flS100A8cre+Pristane			GSDMDfl/fl	GSDMDfl/fl+Pristane	GSDMDfl/flS100A8cre+Pristane			GSDMDfl/fl	GSDMDfl/fl+Pristane	GSDMDfl/flS100A8cre+Pristane
	5.4531	6.8906	65.8714	82.366			12.3433	10.0841	150.674	100.413			20.3441	17.6091	118.623	16.9814			143.609	110.234	522.631	500.291			0.084566	0.152375	0.59874	0.332293			10.4933	103.298	65.4834			16.3157	113.207	42.242			16.3154	110.436	19.7786			120.314	603.499	421.865
	12.9219	13.5156	89.268	56.4576			14.6104	11.4548	120.431	77.3287			15.7683	21.3987	134.563	100.232			40.3682	162.325	520.637	400.266			0.112405	0.142941	0.894133	0.294062			8.76903	89.4912	58.913			8.43295	78.9367	38.9415			10.8707	109.823	22.7501			56.7372	498.522	320.255
	10.2031	4.5342	131.458	31.2651			18.9764	12.7683	88.6515	56.7398			16.782	22.6199	70.3233	56.2569			145.64	39.4502	700.357	251.697			0.125878	0.184584	1.05649	0.589432			9.28336	75.2715	48.2319			6.73564	84.1163	66.9643			12.4567	78.3203	59.8979			129.872	532.917	159.514
	11.9844	8.2541	108.603	55.3695			20.1701	20.431	69.06	23.8778			10.6572	14.3527	110.239	69.8435			166.342	120.36	435.69	114.956			0.126848	0.168047	0.745649	0.325413			6.33927	53.3328	39.5882			5.15467	95.8275	45.7628			9.84372	86.9237	77.4169			141.33	387.644	203.271
	2.4531	15.2135	74.5156	69.24			8.6593	18.3541	123.204	34.8727			9.40511	13.6231	68.32	90.2355			89.3022	170.632	531.277	90.6523			0.163066	0.125129	0.621563	0.85532			8.65042	110.742	83.1912			12.6429	125.659	28.1858			13.5909	140.371	43.7394			156.51	257.765	271.034
	14.0469	6.1155	68.9421	92.3214			7.4992	17.4196	96.8979	47.5618			16.2441	19.8493	120.393	36.9793			69.3544	110.33	296.844	231.562			0.135902	0.213406	0.514824	0.219824			13.0897	105.213	49.1341			20.4802	68.086	41.0732			17.1868	135.061	89.7322			135.623	394.949	340.935

## Sheet: Figure 9
Figure 9B				Figure 9D				Figure 9E					Figure 9F					Figure 9G					Figure 9H					Figure 9I					Figure 9J					Figure 9L					Figure 9M					Figure 9O
	MRL/lpr	MRL/lpr+DSF			MRL/lpr	MRL/lpr+DSF			MRL/mpj	MRL/lpr	MRL/lpr+DSF			MRL/mpj	MRL/lpr	MRL/lpr+DSF			MRL/mpj	MRL/lpr	MRL/lpr+DSF			MRL/mpj	MRL/lpr	MRL/lpr+DSF			MRL/mpj	MRL/lpr	MRL/lpr+DSF			MRL/mpj	MRL/lpr	MRL/lpr+DSF			MRL/mpj	MRL/lpr	MRL/lpr+DSF			MRL/mpj	MRL/lpr	MRL/lpr+DSF			MRL/mpj
	0.37487	0.309803			1.36082	0.946276			13.179	120.349	55.3577			0.237	1.123	0.817			0.288	1.375	0.579			24.0513	300.416	256.136			24.5904	870.379	393.348			1.00736	8.53528	4.43813			0	3	2			21.3145	523.124	134.532			3
	0.430673	0.263882			1.09434	1.10614			12.1568	148.423	101.341			0.213	1.321	0.615			0.315	1.164	0.867			25.3192	287.43	223.143			128.531	791.881	134.621			1.10924	8.54216	6.03912			0	6	0			33.1267	487.171	225.389			15
	0.447448	0.294533			1.68799	0.739208			16.1898	125.831	88.4356			0.453	0.789	0.424			0.508	0.876	0.654			33.9765	322.533	189.236			119.798	955.858	698.13			0.964226	8.2714	3.43071			0	7	1			41.2311	382.143	313.413			0
	0.429254	0.338862			1.54783	0.804878			12.1456	170.49	56.8754			0.312	0.797	0.516			0.223	0.976	0.797			14.1239	355.311	160.343			37.6969	809.071	871.846			0.985246	9.39802	3.49083			0	4	1			20.1354	420.163	254.679			0
	0.509502	0.268637			1.24287	0.689649			12.2769	173.414	137.432			0.512	0.914	0.431			0.513	1.127	0.476			23.9122	287.43	95.4757			50.4543	1055.86	262.928			1.00815	7.43885	3.01287			0	5	2			33.8322	476.342	314.1			18
	0.357115	0.351956			1.52397	0.880994			12.322	205.878	102.356			0.335	1.145	0.754			0.259	1.254	0.543			34.1765	196.45	201.422			46.6673	1059.99	378.094			0.93813	4.16352	2.83768			0	6	1			21.4532	524.561	205.179			127
[truncated: 5 more columns]

## Sheet: Figure s1
Figure S1B				Figure S1D				Figure S1E				Figure S1F				Figure S1G				Figure S1H				Figure S1J
	WT+Pristane	Gsdmd-/-+Pristane			MRL/mpj	MRL/lpr			Control	Pristane			Control	Pristane			Control	Pristane			Control	Pristane			HV	SLE
	58.665	0			19.3555	29.645			418	537			51.8	59.4			1263	2011			800	1151			12.5169	52.3658
	62.2146	0			24.8881	33.8423			478	614			53	73.9			1240	1363			1126	1205			5.55492	50.8614
	59.2376	0			15.5987	28.1468			375	670			78	66.4			1249	1577			974	1202			3.1685	58.3644
	47.8579	0			12.7383	26.3443			400	552			66.8	67			1167	1789			925	890			5.66935	61.1682
	40.0109	0			20.7408	21.058			327	650			70.3	80.5			1254	1788			897	974			8.44579	48.1698
	55.732	0			16.2917	24.9082			395	730			65	75.2			1298	1964			1022	1000			10.2963	45.6122
												Figure SD														SLE
																										52.3658
																										50.8614
																										58.3644
																										61.1682
																										48.1698
																										45.6122

[truncated: 6 more sheets: Figure s2 , Figure s3 , Figure s4 , Figure s5 , Figure s6, Figure s7]
